# Supplementary material for: Genetics and mapping of a new anthracnose resistance locus in Andean common bean Paloma
Source: BMC Genomics. 2017 Apr 18;18:306. doi: 10.1186/s12864-017-3685-7 (PMC5395906; doi:10.1186/s12864-017-3685-7)
Supplement: Supplementary file 1 — Phenotypic evaluation of the 73 F2:3 families of the Paloma × PI 207262 cross inoculated with the Colletotrichum lindemuthianum race 3481 and genotyping of the corresponding F2 plants with nine KASP markers associated with the anthracnose resistance gene in Paloma. (XLSX 14 kb) [file 12864_2017_3685_MOESM1_ESM.xlsx]

## Sheet: Additional file 1
Additional file 1: Table S1. Phenotypic evaluation of the 73 F2:3 families of the Paloma × PI 207262 cross inoculated with the Colletotrichum lindemuthianum race 3481 and genotyping of the corresponding F2 plants with nine KASP markers associated with the anthracnose resistance gene in Paloma
Physical position in the Pv01 (bp)		48838736	49001931	49181319	49329790	49487812	49617274	49742126	50155987	50546985
Families F2:3	Reaction to Race 3481 of C. lindemuthianum	SS75	SS76	SS77	SS78	SS79	SS80	SS81	SS82	SS83
1	Homozygous Resistant	AB	AB	AB	AB	AB	AB	AB	AB	BB
3	Heterozygous Resistant	AB	AB	AB	AB	AB	AB	AB	AB	AB
4	Homozygous Resistant	BB	BB	BB	BB	BB	BB	BB	BB	BB
6	Homozygous Resistant	BB	BB	BB	BB	BB	BB	BB	BB	BB
8	Susceptible	AA	AB	AB	AA	AA	AA	AA	AA	AA
9	Susceptible	AA	AA	AA	AA	AA	AA	AA	AA	AA
10	Heterozygous Resistant	AB	AB	AB	AB	AB	AB	AB	AB	AB
11	Heterozygous Resistant	AB	AB	AB	AB	AB	AB	AB	AB	AB
12	Heterozygous Resistant	AB	AB	AB	AB	AB	AB	AB	AB	AB
13	Heterozygous Resistant	BB	AB	AB	AB	AB	AB	AB	AB	AB
14	Heterozygous Resistant	AB	AB	AB	AB	AB	AB	AB	AB	AB
15	Homozygous Resistant	AB	AB	AB	AB	AB	AB	AB	AB	BB
16	Heterozygous Resistant	AB	AB	AB	AB	AB	AB	AB	AB	AB
17	Heterozygous Resistant	AB	AB	AB	AB	AB	AB	AB	AB	AB
18	Susceptible	AB	AB	AB	AB	AA	AA	AA	AA	AA
19	Homozygous Resistant	BB	BB	BB	BB	BB	BB	BB	BB	BB
20	Homozygous Resistant	BB	BB	BB	BB	BB	BB	BB	BB	BB
21	Heterozygous Resistant	AB	AB	AB	AB	AB	AB	AB	AB	AA
22	Susceptible	AA	AA	AA	AA	AA	AA	AA	AA	AA
23	Heterozygous Resistant	-	AB	AB	AB	AB	AB	AB	AB	AB
24	Heterozygous Resistant	AB	AB	AB	AB	AB	AB	AB	AB	AB
25	Susceptible	AB	AB	AB	AB	AB	AB	AB	AB	AA
27	Heterozygous Resistant	AB	AB	AB	AB	AB	AB	AB	AB	AB
28	Heterozygous Resistant	AB	AB	AB	AB	AB	AB	AB	AB	AB
29	Heterozygous Resistant	AB	AB	AB	AB	AB	AB	AB	AB	AB
30	Heterozygous Resistant	AB	AB	AB	AB	AB	AB	AB	AB	AB
31	Susceptible	AA	AA	AA	AA	AA	AA	AA	AA	AA
32	Heterozygous Resistant	AB	AB	AB	AB	AB	AB	AB	AB	AB
33	Heterozygous Resistant	AB	AB	AB	AB	AB	AB	AB	AB	AB
34	Homozygous Resistant	AB	BB	BB	BB	BB	BB	BB	BB	BB
35	Heterozygous Resistant	BB	BB	BB	BB	AB	AB	AB	AB	AB
36	Heterozygous Resistant	AB	AB	AB	AB	AB	AB	AB	AB	AB
37	Susceptible	AA	AA	AA	AA	AA	AA	AA	AA	AA
38	Heterozygous Resistant	AB	AB	AB	AB	AB	AB	AB	AB	AB
40	Susceptible	AA	AA	AA	AA	AA	AA	AA	AA	AA
41	Heterozygous Resistant	AB	AB	AB	AB	AB	AB	AB	AB	AB
42	Homozygous Resistant	BB	BB	BB	BB	BB	BB	BB	BB	BB
44	Heterozygous Resistant	AB	AB	AB	ab	AB	AB	AB	AB	AB
45	Heterozygous Resistant	AB	AB	AB	AB	AB	AB	AB	AB	AB
46	Heterozygous Resistant	AB	AB	AB	AB	AB	AB	AB	AB	AB
47	Susceptible	AA	AA	AA	AA	AA	AA	AA	AA	AA
48	Heterozygous Resistant	AB	AB	AB	AB	AB	AB	AB	AB	AB
49	Heterozygous Resistant	AB	AB	AB	AB	AB	AB	AB	AB	AB
50	Heterozygous Resistant	AB	AB	AB	AB	AB	AB	AB	AB	AB
51	Heterozygous Resistant	AB	AB	AB	AB	AB	AB	AB	AB	AB
53	Heterozygous Resistant	AB	AB	AB	AB	AB	AB	AB	AB	BB
54	Homozygous Resistant	BB	BB	BB	BB	BB	BB	BB	BB	BB
55	Heterozygous Resistant	AB	AB	AB	AB	AB	AB	AB	AB	AB
56	Homozygous Resistant	AB	AB	AB	AB	AB	AB	AB	BB	BB
57	Susceptible	AA	AA	AA	AA	AA	AA	AA	AA	AA
59	Heterozygous Resistant	AB	AB	AB	AB	AB	AB	AB	AB	AB
60	Susceptible	AA	AA	AA	AA	AA	AA	AA	AA	AA
61	Homozygous Resistant	BB	AB	AB	AB	AB	AB	AB	AB	AB
64	Heterozygous Resistant	AB	AB	AB	AB	AB	AB	AB	AB	AB
66	Heterozygous Resistant	AB	AB	AB	AB	AB	AB	AB	AB	AB
67	Heterozygous Resistant	AB	AB	AB	AB	AB	AB	AB	AB	AB
68	Homozygous Resistant	BB	BB	BB	BB	BB	BB	BB	BB	BB
72	Susceptible	AA	AA	AA	AA	AA	AA	AA	AA	AA
75	Susceptible	AA	AA	AA	AA	AA	AA	AA	AA	AA
78	Heterozygous Resistant	AB	AB	AB	AB	AB	AB	AB	AB	AB
79	Heterozygous Resistant	AB	AB	AB	AB	AB	AB	AB	AB	AB
80	Susceptible	AA	AA	AA	AA	AA	AA	AA	AA	AA
81	Susceptible	AA	AA	AA	AA	AA	AA	AA	AA	AA
82	Heterozygous Resistant	AB	AB	AB	AB	AB	AB	AB	AB	AB
83	Heterozygous Resistant	AB	AB	AB	AB	AB	AB	AB	AB	AB
84	Heterozygous Resistant	AB	AB	AB	AB	AB	AB	AB	AB	AB
85	Heterozygous Resistant	AB	AB	AB	AB	AB	AB	AB	AB	BB
86	Susceptible	-	AA	AA	AA	AA	AA	AA	AA	AA
87	Heterozygous Resistant	AB	AB	AB	AB	AB	AB	AB	AB	AB
89	Heterozygous Resistant	AB	AB	AB	AB	AB	AB	AB	AB	AB
90	Susceptible	AA	AA	AA	AA	AA	AA	AA	AA	AA
104	Susceptible	AA	AA	AA	AA	AA	AA	AA	AA	AA
105	Heterozygous Resistant	AB	AB	AB	AB	AB	AB	AB	AB	AB
Paloma	Resistant	BB	BB	BB	BB	BB	BB	BB	BB	BB
PI 207262	Susceptible	AA	AA	AA	AA	AA	AA	AA	AA	AA
