# Supplementary material for: Genetics and mapping of a new anthracnose resistance locus in Andean common bean Paloma
Source: BMC Genomics. 2017 Apr 18;18:306. doi: 10.1186/s12864-017-3685-7 (PMC5395906; doi:10.1186/s12864-017-3685-7)
Supplement: Supplementary file 2 — Phenotypic evaluation of the 90 F2 plants of the Paloma × PI 207262 cross inoculated with the Colletotrichum lindemuthianum race 3481 and genotyping with three KASP markers close linked to the anthracnose resistance gene in Paloma. (XLSX 13 kb) [file 12864_2017_3685_MOESM2_ESM.xlsx]

## Sheet: Additional file 2
Additional file 2: Table S2. Phenotypic evaluation of the 90 F2 plants of the Paloma × PI 207262 cross inoculated with the Colletotrichum lindemuthianum race 3481 and genotyping with three KASP markers close linked to the anthracnose resistance gene in Paloma
Physical position in the Pv01 (bp)		49742126	50155987	50546985
Plants F2	Reaction to Race 3481 of C. lindemuthianum	SS81	SS82	SS83
1	Resistant	AB	AB	AB
2	Resistant	AB	AB	-
3	Resistant	AB	AB	-
4	Resistant	BB	BB	BB
7	Resistant	AB	AB	AB
9	Resistant	BB	BB	BB
10	Resistant	AB	AB	-
11	Resistant	AB	AB	AB
12	Resistant	AB	AB	AB
14	Susceptible	AA	AA	AB
15	Susceptible	AA	AA	AA
16	Resistant	AB	AB	AB
18	Resistant	AB	AB	AB
20	Resistant	AB	AB	AB
21	Resistant	AB	AB	AB
24	Resistant	AB	AB	AB
25	Resistant	BB	BB	BB
28	Resistant	BB	BB	BB
30	Susceptible	AA	AA	AA
31	Resistant	BB	BB	BB
33	Resistant	BB	BB	BB
34	Resistant	AB	AB	AB
35	Susceptible	AA	AA	AA
36	Resistant	BB	BB	BB
37	Susceptible	AA	AA	AA
38	Susceptible	AA	AA	AA
39	Resistant	AA	AB	AB
40	Resistant	BB	BB	BB
41	Resistant	AB	AB	AB
45	Resistant	AB	AB	AB
46	Susceptible	AA	AA	AB
47	Resistant	AB	AB	AB
48	Susceptible	AA	AA	AA
49	Resistant	AB	AB	AB
50	Resistant	BB	BB	BB
51	Resistant	AB	AB	AB
52	Resistant	AB	AB	AB
53	Resistant	BB	BB	BB
54	Resistant	BB	BB	BB
55	Susceptible	AA	AA	AA
56	Resistant	AB	AB	AB
57	Resistant	BB	BB	BB
58	Resistant	AB	AB	BB
60	Resistant	AA	AB	BB
61	Resistant	BB	BB	BB
62	Susceptible	AA	AA	AA
63	Resistant	BB	BB	BB
64	Susceptible	AA	AA	AA
65	Resistant	AB	AB	AB
66	Susceptible	AA	AA	AA
67	Susceptible	AA	AA	AA
68	Susceptible	AA	AA	AA
69	Susceptible	AA	AA	AA
70	Resistant	AB	AB	AB
71	Susceptible	AA	AA	AA
72	Resistant	AB	AB	AB
73	Resistant	AB	AB	AB
74	Resistant	BB	BB	BB
75	Resistant	AB	AB	AB
76	Resistant	AB	AB	AB
77	Susceptible	AA	AA	AA
79	Resistant	BB	BB	BB
80	Resistant	BB	BB	BB
81	Resistant	AB	AB	AB
82	Resistant	AB	AB	AB
83	Resistant	AB	AB	AB
84	Resistant	BB	BB	BB
85	Susceptible	AA	AA	AA
86	Susceptible	AA	AA	AA
87	Resistant	AB	AB	AB
88	Resistant	BB	BB	BB
89	Susceptible	AA	AA	AA
90	Resistant	BB	AB	AB
91	Resistant	AB	AB	AB
92	Resistant	AB	AB	AB
93	Resistant	AB	AB	AB
94	Resistant	AB	-	AB
95	Susceptible	AA	AA	AA
96	Susceptible	AA	AA	AA
97	Resistant	AB	BB	BB
98	Susceptible	AA	AA	AA
99	Resistant	AB	AB	AB
100	Resistant	BB	BB	BB
101	Susceptible	AA	AA	AA
102	Susceptible	AA	AA	AA
103	Resistant	AB	AB	AB
104	Resistant	BB	BB	BB
105	Resistant	AB	AB	AB
106	Resistant	AB	AB	AB
107	Resistant	AB	AB	AB
Paloma	Resistant	BB	BB	BB
PI 207262	Susceptible	AA	AA	AA
